# Supplementary material for: A newly defined basement membrane-related gene signature for the prognosis of clear-cell renal cell carcinoma
Source: Front Genet. 2022 Sep 15;13:994208. doi: 10.3389/fgene.2022.994208 (PMC9520985; doi:10.3389/fgene.2022.994208)
Supplement: Supplementary file 2 [file DataSheet3.ZIP]

Archive with 2 entries (2 files):
- supplementary 4_BMs_gene.docx
- supplementary 4_BMs_gene.xlsx
