# Supplementary material for: A newly defined basement membrane-related gene signature for the prognosis of clear-cell renal cell carcinoma
Source: Front Genet. 2022 Sep 15;13:994208. doi: 10.3389/fgene.2022.994208 (PMC9520985; doi:10.3389/fgene.2022.994208)
Supplement: Supplementary file 3 [file Table2.XLS]

Covariates	Type	Total	Test	Train	Pvalue
Age	<=65	347(65.97%)	176(66.92%)	171(65.02%)	0.7128
Age	>65	179(34.03%)	87(33.08%)	92(34.98%)
Gender	FEMALE	183(34.79%)	87(33.08%)	96(36.5%)	0.464
Gender	MALE	343(65.21%)	176(66.92%)	167(63.5%)
Grade	G1	13(2.47%)	6(2.28%)	7(2.66%)	0.4441
Grade	G2	226(42.97%)	110(41.83%)	116(44.11%)
Grade	G3	205(38.97%)	110(41.83%)	95(36.12%)
Grade	G4	74(14.07%)	32(12.17%)	42(15.97%)
Grade	unknow	8(1.52%)	5(1.9%)	3(1.14%)
Stage	Stage I	261(49.62%)	132(50.19%)	129(49.05%)	0.9577
Stage	Stage II	57(10.84%)	30(11.41%)	27(10.27%)
Stage	Stage III	123(23.38%)	60(22.81%)	63(23.95%)
Stage	Stage IV	82(15.59%)	40(15.21%)	42(15.97%)
Stage	unknow	3(0.57%)	1(0.38%)	2(0.76%)
T	T1	267(50.76%)	133(50.57%)	134(50.95%)	0.4498
T	T2	69(13.12%)	37(14.07%)	32(12.17%)
T	T3	179(34.03%)	90(34.22%)	89(33.84%)
T	T4	11(2.09%)	3(1.14%)	8(3.04%)
M	M0	418(79.47%)	205(77.95%)	213(80.99%)	0.8105
M	M1	78(14.83%)	40(15.21%)	38(14.45%)
M	unknow	30(5.7%)	18(6.84%)	12(4.56%)
N	N0	238(45.25%)	118(44.87%)	120(45.63%)	0.2453
N	N1	16(3.04%)	5(1.9%)	11(4.18%)
N	unknow	272(51.71%)	140(53.23%)	132(50.19%)
