# Supplementary material for: A newly defined basement membrane-related gene signature for the prognosis of clear-cell renal cell carcinoma
Source: Front Genet. 2022 Sep 15;13:994208. doi: 10.3389/fgene.2022.994208 (PMC9520985; doi:10.3389/fgene.2022.994208)
Supplement: Supplementary file 5 [file DataSheet2.ZIP]

Archive with 3 entries (3 files):
- supplement 2_TMB.txt
- supplementary 2 TCGA.KIRC.somatic.maf
- supplementary 2_geneMut.txt
