# Supplementary material for: A newly defined basement membrane-related gene signature for the prognosis of clear-cell renal cell carcinoma
Source: Front Genet. 2022 Sep 15;13:994208. doi: 10.3389/fgene.2022.994208 (PMC9520985; doi:10.3389/fgene.2022.994208)
Supplement: Supplementary file 5 [file DataSheet2.ZIP › supplementary 2_geneMut.txt]

Gene	Num
VHL	138
PBRM1	121
TTN	52
SETD2	36
BAP1	31
MTOR	23
MUC16	22
KDM5C	17
DNAH9	17
HMCN1	15
DST	15
LRP2	15
ATM	14
FBN2	14
CSMD3	14
SPEN	14
DNAH2	13
AHNAK2	13
ANK3	12
PTEN	12
ARID1A	12
KMT2C	12
PCLO	11
USH2A	11
FLG	11
SYNE1	11
XIRP2	10
COL6A6	10
MACF1	10
STAG2	10
DNAH3	9
SYNE2	9
MYCBP2	9
PKHD1	9
KIAA1549L	9
BIRC6	9
LYST	9
SMARCA4	9
COL6A3	9
ATRX	9
AKAP9	9
BRCA2	9
ERBB4	9
ABCA13	9
CENPF	9
MUC17	9
ROS1	9
TRIOBP	9
PKHD1L1	9
ANK2	9
LRP1	8
THSD7B	8
RYR3	8
ZFHX4	8
NEB	8
RALGAPA1	8
RYR1	8
RANBP2	8
NPHP3	8
SLITRK6	8
RTTN	8
CUBN	8
PRKDC	8
ROCK1	8
ADGRV1	8
RYR2	8
ADGRG4	7
CSMD1	7
FAT4	7
CELSR2	7
SVEP1	7
VWF	7
GRIN2B	7
MTUS2	7
AHNAK	7
MYH4	7
PRPF8	7
THBS1	7
FAT3	7
FAT1	7
ZNF800	7
ADAMTS12	7
UTRN	7
DENND4A	7
PLXNA4	7
TLN2	7
ALMS1	7
HYDIN	7
NOTCH2	7
LRP1B	7
CASP8AP2	7
MEGF10	7
SCAF4	7
ABCA7	7
SPTA1	7
NF1	7
ZEB2	7
CHD4	7
FREM2	7
POLE	7
MED13	7
HIVEP1	6
MAST4	6
POLR2A	6
NUP160	6
DNAH11	6
PXDN	6
COL5A3	6
CELSR1	6
CNOT1	6
NOS1	6
HUWE1	6
PRRC2B	6
RP1	6
LAMA4	6
COL6A2	6
ATP4A	6
PDZD2	6
DYNC2H1	6
LAMA2	6
MAPRE3	6
VPS13B	6
NUP205	6
CDK12	6
MUC2	6
EEA1	6
ABCA1	6
FBN1	6
ABCC4	6
GRIN2A	6
KIF14	6
CACNA1S	6
PCDH15	6
DIP2C	6
MYO16	6
CHD7	6
XPO7	6
TP53	6
ARMC4	6
KMT2D	6
SCG2	6
HSP90AA1	6
APC	6
KAT6A	6
PTPRT	6
UBR4	6
MAP3K4	6
IGSF10	6
NPNT	6
WDFY3	6
BCORL1	6
PCDHGB3	6
DYNC1H1	6
LRRK2	6
NRXN1	6
ARHGAP35	6
PRUNE2	6
NMT2	6
DNAH10	6
FRAS1	6
MYH2	6
ZMYM2	6
LAMC2	6
EP300	6
COL4A5	6
ANKRD17	6
TACC2	6
HERC1	6
SRRM2	6
KIF1B	6
ABCA12	6
PCDH10	6
NEXMIF	6
ITPR2	6
PI4KA	5
KCNH7	5
LRRCC1	5
ADCY8	5
ZMYM6	5
CNTNAP1	5
CDK13	5
SLC12A2	5
WASL	5
NYNRIN	5
ARHGAP30	5
ADAMTS14	5
AFDN	5
PCNT	5
ESPL1	5
BPTF	5
PPIL4	5
CACNA1A	5
LAMA3	5
NUP210L	5
ABCA10	5
ASAP2	5
ALB	5
GON4L	5
SNX25	5
USF3	5
PLXNA1	5
RBM12B	5
ZBTB41	5
TNKS1BP1	5
PCNX3	5
CHD9	5
AFF3	5
BRPF3	5
ZAN	5
MRC1	5
PKN3	5
LAMC1	5
CUX1	5
LARP1	5
LAMB1	5
LRRIQ1	5
RICTOR	5
ZC3H18	5
LRBA	5
SEPTIN4	5
DDX46	5
HSPA8	5
MYOM1	5
SIPA1L2	5
ZFPM2	5
PCDH7	5
KIF1A	5
DNAH8	5
PCDHB13	5
RREB1	5
TP53BP1	5
UBE4B	5
DSP	5
CUL3	5
DNAH7	5
FBN3	5
FAM83B	5
ATF7IP	5
ASXL2	5
LVRN	5
COL5A2	5
LRIG2	5
DNMT3A	5
SCN1A	5
SEC16A	5
SPHKAP	5
NALCN	5
PRRC2A	5
BOD1L1	5
UBA5	5
PCNX2	5
ZSWIM8	5
RAPGEF2	5
KMT2A	5
TET2	5
CPEB4	5
USP34	5
EPHA5	5
BAZ2B	5
ZNFX1	5
PHLPP2	5
VPS13D	5
SSH2	5
CEP290	5
SMC3	5
SULF1	5
MARK1	5
FRY	5
ANKHD1-EIF4EBP3	5
TNR	5
EML5	5
NAV3	5
CCNB2	5
ZNF407	5
PAN3	5
DOP1A	5
LAMA1	5
SIPA1L3	5
BRINP2	5
DOCK2	5
COL27A1	5
MAGEC1	5
CDH10	5
SLC22A9	5
RELN	5
MDN1	5
ANKS1B	5
SLCO1B3	5
DNAJC10	5
NDST4	5
BLM	5
EPB41L3	5
MKI67	5
TRIM6	5
CRB1	5
YLPM1	5
KNTC1	5
ARID1B	5
QSER1	5
SECISBP2L	5
SLF2	5
TGM5	5
CFAP43	5
MXRA5	5
IFT140	5
VPS13C	5
COL1A2	5
ATR	5
PLEKHH2	5
TENM1	5
KMT2B	5
DAXX	5
NCOR1	5
TIAM1	5
DUOX1	5
RIMBP2	5
MYO3A	5
IGF2R	5
ANKLE2	5
ADAMTS2	5
ALPK2	5
DNAH17	5
REV3L	5
ZNF318	5
PTPRZ1	5
DIS3	5
MAX	5
GRID2	5
SUZ12	4
ZFHX3	4
STXBP5L	4
MADD	4
SLC22A6	4
ASCC3	4
GBF1	4
HTT	4
SOX5	4
HERC2	4
TUBGCP6	4
CHD5	4
PROC	4
RASA1	4
RPAP1	4
ZNF79	4
SHOC1	4
ITPRID2	4
ZNF761	4
IRX1	4
EPB41L4B	4
EP400	4
ST14	4
PIK3C2B	4
DAPK1	4
SAMHD1	4
PRTG	4
RIF1	4
PCF11	4
MCTP2	4
MAGI2	4
ZFAT	4
ELF2	4
UBE3C	4
CHL1	4
ZNF257	4
SMARCC2	4
GLG1	4
WDR11	4
MAN2C1	4
COPA	4
DCDC1	4
BRD8	4
ITPRID1	4
ATXN2L	4
MAP3K1	4
CEP152	4
ANKRD26	4
PDS5B	4
GRIA1	4
SOS2	4
PCK1	4
LOXL3	4
MRTFB	4
STAT6	4
AGO4	4
TYK2	4
ZC3H7A	4
TENM2	4
ZFYVE26	4
STAG1	4
PREX1	4
STK31	4
ZZEF1	4
DOCK10	4
TCOF1	4
ASXL3	4
ORC1	4
ICE1	4
KIF4A	4
TNRC6B	4
GPR179	4
PDGFRA	4
FAM135A	4
TNC	4
MYH14	4
PITRM1	4
NUP98	4
DCAF11	4
MAP3K15	4
TUBGCP3	4
MYH7	4
TGM7	4
SLC26A11	4
TRPM3	4
KANSL1	4
PAPOLG	4
PTPDC1	4
AKAP11	4
ATP8A2	4
C3	4
MTMR3	4
SBNO1	4
OBSCN	4
ITIH5	4
MECOM	4
KDR	4
DCAF13	4
SLX4	4
MAGI3	4
KRT4	4
MYO18A	4
NAV2	4
JMJD7-PLA2G4B	4
BMP1	4
GPNMB	4
CADPS	4
KIF5C	4
TAF1L	4
SGO2	4
AGRN	4
STRN3	4
CPAMD8	4
CFAP47	4
GIGYF2	4
ADAMTS18	4
BRWD3	4
CACNA1D	4
TPTE2	4
CUL7	4
VARS2	4
CTSA	4
UBR5	4
ZGRF1	4
LIPE	4
TMTC2	4
GLYR1	4
SLCO4C1	4
ZNF790	4
DCTN1	4
DSCAM	4
CDC14A	4
ZNF292	4
DIP2B	4
SDK2	4
ABCC9	4
BICD1	4
LCMT2	4
PSD3	4
APOB	4
ZYG11B	4
ACAN	4
SYCP2L	4
CDCA2	4
TRAPPC11	4
CCDC81	4
CACNA1C	4
GALNT7	4
EDIL3	4
ADAR	4
PTPRC	4
GNA13	4
CTNNA1	4
AOC1	4
AGAP3	4
DENND2C	4
TRPS1	4
DMD	4
SPATA31D1	4
SCN3A	4
ERCC6	4
TRAPPC8	4
ZC3HAV1	4
LATS2	4
MKRN3	4
TAF1	4
TARBP1	4
SPAG17	4
CNOT11	4
ARHGAP26	4
ARHGAP45	4
RGS3	4
ASXL1	4
AMPH	4
CHRM2	4
OR2L8	4
OCA2	4
ABCA8	4
POTEE	4
DSCAML1	4
ATG2A	4
PCDH1	4
ADGRG6	4
SALL1	4
GCC2	4
PHF3	4
XRN1	4
DOCK7	4
NAV1	4
PLEC	4
NOTCH1	4
KIAA0319	4
ADAM10	4
VWA8	4
HEATR5B	4
PCNX1	4
PIK3CA	4
HECW1	4
GTF3C2	4
NRAP	4
RBBP6	4
SNED1	4
CNR2	4
OR2J2	4
CENPE	4
CEP164	4
NFASC	4
SYNJ1	4
SLC3A2	4
SRGAP1	4
PAXBP1	4
NIPBL	4
ARHGAP5	4
MYO15A	4
ZNF638	4
SBF1	4
MUC5B	4
RPRD2	4
MYH11	4
PRRC2C	4
SRRT	4
FBXL13	4
CTNND2	4
PLXNB2	4
DNAH5	4
CLIC6	4
SAMD9	4
ATP10D	4
KLRC2	4
SMG8	4
PCDHA6	4
NLRP9	4
KIF20B	4
MTUS1	4
DNAH1	4
GOLGA3	4
ASAH2	4
CSPP1	4
PRKAG1	4
PHTF1	4
SCAF8	4
NSD1	4
ATP7B	4
PIAS1	4
LMTK2	4
YTHDC2	4
SACS	4
EXOC4	4
NUP85	4
ZKSCAN1	4
TRIM23	4
ADAMTS19	4
TINF2	4
YME1L1	4
DHX35	4
UHRF1BP1L	4
PEG3	4
RFX7	4
NSD3	4
PTPRJ	4
ATP1A2	4
TRPM6	4
ZC3H13	4
CLTC	4
MYRF	4
CCDC181	4
WNK3	4
PLXND1	4
NOL6	4
HNRNPUL2	4
VPS39	4
SLIT2	4
RNF10	4
MGA	4
CNTNAP3	4
P2RX2	4
CHRM3	4
NCKAP5	4
DOCK4	4
FLNC	4
ATP13A3	4
RIMKLB	4
SLC15A2	4
GNPTAB	4
WASHC4	4
SLC36A1	4
ZNF423	4
KCNH6	4
NOTCH3	4
NFATC3	4
ZNF804B	4
CD180	4
BTNL3	4
PCDHGB4	4
INPP5F	4
MMEL1	4
BRWD1	4
PKN2	4
NCOA4	4
FN1	4
CSMD2	4
PARP14	4
TNIK	4
WAPL	4
RNF213	4
AGL	4
CTAGE1	4
GLB1	4
TLR8	4
SOS1	4
ST18	4
WDR72	4
GLI2	4
ACIN1	4
TSC2	4
SMCR8	4
KALRN	4
EXPH5	4
ANKRD11	4
NBR1	4
FBXO43	4
CES1	4
GCNT4	4
STAB2	4
ABCB1	4
UBN2	3
RUNDC3B	3
C1orf94	3
NUMA1	3
CCDC173	3
KLHL17	3
CYP46A1	3
KDM5B	3
KPNA1	3
FREM1	3
CREBBP	3
EGFR	3
CDC42BPB	3
TNK1	3
SPG21	3
OTUD4	3
CSGALNACT2	3
SLK	3
PARD6B	3
KCNV2	3
MSH4	3
JCAD	3
FLT1	3
ZNF546	3
CD300LG	3
TUBB	3
NRIP1	3
ADAMTS3	3
AKNA	3
CAMTA2	3
EIF3L	3
MEMO1	3
FNIP2	3
NBPF11	3
SIRT1	3
RAI2	3
ADGRL2	3
TMEM63B	3
PKD1L1	3
MORC4	3
CYFIP2	3
TRMT9B	3
TBL1XR1	3
CCDC183	3
SDR16C5	3
TP53I3	3
SPINK5	3
TUT7	3
TRPM2	3
PANK2	3
LOXL4	3
KLK6	3
LTN1	3
CACYBP	3
DNAJC16	3
USP15	3
GJA8	3
UACA	3
ATP11A	3
HTR1E	3
CLASP1	3
PLEKHA2	3
VPS13A	3
CABIN1	3
RIC8B	3
PLEKHG2	3
CEP170	3
SIGLEC8	3
POLQ	3
PDE1B	3
PCDHA12	3
ITPR1	3
KBTBD7	3
TKTL2	3
NONO	3
LRPPRC	3
ABCC8	3
OR5L1	3
C6orf62	3
DHX37	3
N4BP1	3
C11orf24	3
KMT2E	3
NTRK1	3
HEATR9	3
MPO	3
ZFC3H1	3
SLITRK4	3
CMTR2	3
RAB11FIP3	3
C1orf112	3
CFTR	3
NOM1	3
USP11	3
PTPN4	3
CDH7	3
RASGRF2	3
LTBP4	3
MAML3	3
TNS2	3
OR5K2	3
ARHGAP25	3
ZNF91	3
AKAP17A	3
GP1BA	3
NUP133	3
EPHX1	3
GPRIN3	3
TBC1D8B	3
MEGF8	3
ATAD2B	3
SLC6A5	3
LONRF3	3
JAK1	3
ZNF112	3
ANKS4B	3
DISP3	3
NPAS4	3
DDX3X	3
INTS1	3
CCDC54	3
CDC16	3
VPS41	3
MOSPD3	3
N4BP2L2	3
NFAT5	3
ZNF415	3
HHIPL1	3
GP2	3
CACNA1H	3
LAD1	3
KIAA1210	3
MEP1B	3
NRROS	3
FAM91A1	3
LRWD1	3
FMOD	3
SMC1B	3
TRPM7	3
FLG2	3
F5	3
MYLK	3
TENT2	3
ITGB1	3
CEP95	3
CTDP1	3
EHBP1	3
SOX9	3
PLB1	3
GALNT17	3
PROS1	3
FAM83G	3
DNMT1	3
SLITRK5	3
PRPSAP1	3
EIF4G3	3
ZMYM5	3
AKAP13	3
SELE	3
SFXN4	3
PALB2	3
PSG7	3
SLC28A3	3
ACAP2	3
PIK3R4	3
PTGS2	3
UNC13B	3
MCHR2	3
TBC1D24	3
ADAMTS20	3
EPS15L1	3
COBLL1	3
OR8B8	3
TAF1C	3
FMO5	3
HSPA9	3
CCDC73	3
CKAP2L	3
ZMYM1	3
SVIL	3
AP1G2	3
IRS4	3
RNF43	3
FRMPD4	3
FGFR1	3
SMC5	3
UBIAD1	3
MYLK3	3
PRPF3	3
BCL6	3
VAV1	3
HEPH	3
COL14A1	3
NCOR2	3
CDCP2	3
FAM193A	3
PCDHGA1	3
BMPR2	3
CPS1	3
ZFX	3
CYP8B1	3
FERMT1	3
TAOK3	3
MAP4K3	3
ACO1	3
SYNJ2	3
SCMH1	3
POLR2B	3
CNGB3	3
RANBP6	3
ZNF543	3
SPRED1	3
GRIK1	3
BIVM-ERCC5	3
TLN1	3
ZNF521	3
ZNF236	3
ADGRL3	3
INPPL1	3
NNT	3
DMXL2	3
PATJ	3
CNTRL	3
SERPINB5	3
SZT2	3
TTC7B	3
ZNF184	3
ALG13	3
SEC24B	3
UGT2B7	3
TENM4	3
RSPRY1	3
HFM1	3
CTNNA2	3
CAMSAP2	3
SPG7	3
PGAM2	3
ATG13	3
USP40	3
PTPRM	3
GCC1	3
ATP1A4	3
ZNF155	3
PON3	3
CDAN1	3
CHIA	3
HRNR	3
RBFOX1	3
TINAGL1	3
MS4A14	3
HDAC9	3
SLC34A1	3
MAGEE2	3
PHLDB1	3
USP24	3
ZNF646	3
DENND2D	3
RABGAP1	3
TEX11	3
NRXN2	3
ZCCHC17	3
CCAR1	3
CD1D	3
MSR1	3
COL5A1	3
TRANK1	3
THAP9	3
A2M	3
XPC	3
PTAR1	3
ARFGEF2	3
AGO3	3
DDX24	3
TERT	3
PRKG1	3
ABCA6	3
AP4E1	3
OPRD1	3
VLDLR	3
SYNRG	3
SLC47A2	3
PTPN13	3
NCAPD3	3
DPP10	3
ROBO2	3
NBAS	3
ZNF12	3
RARA	3
CHD6	3
POM121	3
CATSPERD	3
NIT2	3
RPGRIP1	3
AKNAD1	3
KCNB2	3
RPGRIP1L	3
RBM28	3
RUSC1	3
OR10G7	3
CSK	3
ZRANB3	3
NFE2L2	3
REPS2	3
GGN	3
CCDC88B	3
BAG6	3
PLG	3
AP2B1	3
SLC47A1	3
ALG10B	3
ARSF	3
TDRD6	3
EPN2	3
KIAA0586	3
PDCD6IP	3
KRT12	3
HCFC2	3
ELFN2	3
AASDH	3
PRKD3	3
LPA	3
SCARB2	3
KNL1	3
SNX14	3
ALDOB	3
ADAMTS5	3
PCDHA10	3
SIK2	3
IFT172	3
PTPRB	3
KIF16B	3
CHIT1	3
FLT4	3
SEC14L5	3
TCF12	3
CFH	3
MCM3AP	3
ATG7	3
TCF20	3
SLC33A1	3
KIAA0100	3
ARFGEF1	3
FBH1	3
DAW1	3
ANKRD30A	3
NAP1L2	3
EIF2AK4	3
ECI2	3
CDH18	3
POC5	3
NOX1	3
ZNF148	3
TWNK	3
NUAK2	3
ZNF347	3
MTSS1	3
FOXRED2	3
DENND5A	3
SLC16A4	3
AMOTL2	3
PRDM10	3
HRC	3
CMYA5	3
TFDP2	3
SLC22A4	3
ZHX2	3
IGHG4	3
TEC	3
CAND1	3
LILRA1	3
AGTPBP1	3
RNF14	3
SLC2A14	3
WDR46	3
TMEM132D	3
RRS1	3
VPS37A	3
TRMT1L	3
URB2	3
POU6F2	3
NKTR	3
GABRG2	3
ANPEP	3
CACNA1F	3
POC1B	3
TASOR2	3
ZNF451	3
MANSC1	3
A1CF	3
SV2C	3
TNRC6A	3
MYO10	3
HECW2	3
UGT2A3	3
CR1	3
GUSB	3
KLF3	3
KRT6C	3
GRM5	3
DDX60L	3
LIPI	3
GPRASP1	3
PRKAG2	3
SCAF11	3
DLC1	3
TMTC1	3
MTMR10	3
MYH8	3
MSH6	3
CLN8	3
WDR90	3
ZNF479	3
AGO2	3
OR2AG1	3
GNB1	3
ZNF594	3
ATXN1	3
UNC79	3
TNKS	3
DCT	3
PLCH1	3
ZNF341	3
TMCO3	3
DLG5	3
SF3B3	3
CEP83	3
NUP214	3
PTPRF	3
MROH1	3
ADAMTSL5	3
MCOLN1	3
NT5DC3	3
PLOD3	3
SLC5A11	3
DTNA	3
DHX29	3
SYTL2	3
LAMC3	3
GFRAL	3
ADAMTS9	3
TACR3	3
PZP	3
ZFR	3
ARID2	3
CTNND1	3
CCT8	3
CDH11	3
EMILIN1	3
ZNF653	3
EYS	3
MYO1E	3
SPSB3	3
ABCC10	3
SLC22A8	3
MCM7	3
PSG8	3
NEBL	3
CACNA1G	3
HPS6	3
MCCC2	3
MAML1	3
ZNF714	3
DPYSL3	3
KPNA4	3
ADCY10	3
CAPN3	3
TMPRSS15	3
LARP1B	3
AFTPH	3
ILDR2	3
MYBL2	3
PLAU	3
PROX1	3
BRD7	3
COL11A2	3
CCKAR	3
KIAA1109	3
ZNF304	3
DDX42	3
MYH7B	3
KNG1	3
PRSS12	3
KHK	3
MARF1	3
PRAMEF10	3
AL592490.1	3
CORIN	3
MLH3	3
SH3TC1	3
ZNF175	3
CNTNAP4	3
ANTXR2	3
SLC7A2	3
IQUB	3
ZNF561	3
NOL11	3
GUCY2F	3
PLCE1	3
ADA2	3
DDX50	3
PRPF40B	3
SLC39A10	3
IREB2	3
ACTN4	3
TMPRSS11D	3
CKAP5	3
SLC37A4	3
BCL9L	3
PPFIA2	3
ATP13A4	3
IL16	3
RIMS2	3
SLU7	3
XPOT	3
ITIH2	3
POLR1B	3
LETMD1	3
RIOK3	3
CLTCL1	3
IQGAP1	3
PPFIA1	3
ZNF84	3
ZHX3	3
CTR9	3
DNTTIP2	3
CACNA2D4	3
ZNF528	3
ZBBX	3
KIF13A	3
BRD1	3
GTF3C1	3
PRG4	3
TET1	3
C20orf194	3
CLSPN	3
CAD	3
DMXL1	3
FAM13A	3
FAT2	3
UBOX5	3
COL15A1	3
PI4KB	3
MED12	3
AMBRA1	3
ACSS2	3
PPP4R3B	3
CLSTN3	3
CDX1	3
GPATCH8	3
G3BP1	3
FGFR4	3
ATP8B3	3
HNRNPK	3
ZMYM4	3
BMS1	3
TRIO	3
PHF14	3
UNC13C	3
XRCC5	3
NPHS1	3
ANKIB1	3
COL11A1	3
RLF	3
LARP4	3
MYO1F	3
SUPT5H	3
MCPH1	3
MIA3	3
SUN5	3
ZNF408	3
ZMIZ1	3
GABRQ	3
BRIP1	3
HELZ2	3
WDR81	3
LAMB4	3
PPP1R15B	3
MVP	3
ZNF433	3
SLC5A12	3
IWS1	3
PPP1R3A	3
GPT	3
ATP13A5	3
SMCHD1	3
SLC44A4	3
FGD6	3
FASN	3
C8orf34	3
USP9X	3
KANSL1L	3
ANKRD7	3
CPED1	3
KLHL24	3
VWA3B	3
XPO1	3
PPRC1	3
FES	3
FSCB	3
SNX29	3
MICAL3	3
ARHGAP31	3
TNXB	3
WDR19	3
FCRL5	3
NCAPG2	3
CCDC125	3
SDK1	3
GPR78	3
POLL	3
XPNPEP2	3
AKR1B15	3
GALT	3
GTF2IRD2B	3
TSHZ2	3
CDKN2AIP	3
STRBP	3
NDUFS1	3
SLC23A1	3
FMN2	3
ALPK3	3
SNRNP200	3
SLC30A9	3
TDRD9	3
ASTN2	3
ACSF2	3
TNKS2	3
MKKS	3
ARHGEF7	3
AC008397.2	3
DLD	3
PNLIP	3
GRM1	3
MERTK	3
KBTBD6	3
CA14	3
C17orf75	3
ABCC6	3
PLEKHA6	3
GALNT5	3
PLCL1	3
BHMT	3
HPS5	3
SPAG5	3
TARS2	3
RAB11FIP5	3
MAP1A	3
ZFP82	3
EPPK1	3
PTPRH	3
ERBB2	3
ERICH6	3
EIF2AK2	3
CTSB	3
SETBP1	3
BSDC1	3
TH	3
NLRP2	3
CRIP3	3
PCDHB7	3
APC2	3
THEMIS	3
KIDINS220	3
GRM3	3
ABL2	3
SCN5A	3
CCNB3	3
VCAN	3
APPL2	3
NCOA3	3
SUPT20HL1	3
ADGRA2	3
MARCHF10	3
MUC4	3
GPR89B	3
SLC11A1	3
TMC5	3
PKD2L1	3
MYNN	3
IPO4	3
ALK	3
ACAP1	3
THEG	3
BDP1	3
NAALAD2	3
HIF1A	3
DCAF17	3
TMEM184C	3
CERCAM	3
DNAI4	3
PER1	3
KSR2	3
ARAP2	3
CCDC40	3
KCNH5	3
MACROD2	3
SIRT7	3
ZNF395	3
RAI1	3
IQGAP3	3
UBC	3
PRKCH	3
GPC5	3
CYP4A11	3
SNW1	3
PHF20	3
PHF12	3
PLOD2	3
RBM33	3
ACSL6	3
THBS3	3
UBN1	3
KIAA0930	3
WRAP73	3
PDIA6	3
MON2	3
GCN1	3
IRAK1	3
CDK5RAP2	3
FCHSD1	3
GUCY2C	3
MYO7A	3
ATP8B2	3
MED1	3
GALNT13	3
PIKFYVE	3
VAV2	3
FZD10	3
RFC1	3
CDH23	3
HERC5	3
CD163L1	3
NLRC5	3
UBR1	3
MYH6	3
UNC45B	3
ZNF609	3
IPP	3
SLC17A6	3
KIF13B	3
DCHS1	3
BRINP3	3
CEACAM5	3
POLR1A	3
DLG2	3
SPAM1	3
ANO1	3
PNPLA8	3
MED12L	3
CARD11	3
JMJD1C	3
STPG2	3
TPX2	3
SCN9A	3
ATP1B4	3
EFCAB5	3
NPHP1	3
STAT2	3
PAIP1	3
GPM6A	3
MRC2	3
UHRF1BP1	3
MRGPRX3	3
WASHC2A	3
ZBTB38	3
MYO5C	3
TRMT13	3
PPP1R9A	3
TBC1D9B	3
IGSF1	3
ZSCAN29	3
MET	3
ADCY5	3
AVIL	3
FSTL4	3
WAC	3
WDR25	3
HIPK2	3
SLC44A3	3
MICAL2	3
ATP1A1	3
HSP90AB1	3
GRIK3	3
RPLP0	3
KIF20A	3
UPF2	3
KIF18A	3
C14orf39	3
ZNF100	3
TFE3	3
INTS13	3
RABEP1	3
RBM39	3
PLEKHG3	3
ACTG1	3
NARS2	3
GRAMD1A	3
MAP4K4	3
COPB2	3
CDYL	3
TOB2	3
TSNAXIP1	3
ATP12A	3
CPNE7	3
NOS1AP	3
CDH2	3
RB1CC1	3
SLCO1C1	3
ACSS3	3
TEKT5	3
PABPC3	3
ST8SIA1	3
ABCB5	3
TG	3
MSN	3
AMER2	3
FAM83C	3
DHX9	3
TP63	3
ATF7IP2	3
KCND2	3
OR4K1	3
POLG2	3
DHX36	3
XAB2	3
AJUBA	3
GPR180	3
JAK2	3
YTHDC1	3
HSPG2	3
TMEM245	3
DNAJB4	3
OTOL1	3
RBM19	3
USP26	3
CCBE1	3
ZBTB40	3
ACLY	3
MCOLN3	3
ADGRE3	3
IL21R	2
MORF4L1	2
ATP13A1	2
CLCN2	2
EMC4	2
FCGBP	2
CTNNA3	2
MYT1L	2
OR11L1	2
PIP5K1A	2
OSBPL9	2
VPS35L	2
WNK2	2
CATSPER1	2
TRIM24	2
SEL1L2	2
SEC24A	2
SLC6A13	2
NOX4	2
DDX5	2
IPO5	2
SASS6	2
VRK2	2
KIAA1522	2
VAC14	2
RAB27B	2
SEMA3A	2
SPECC1	2
ZBTB49	2
RAB1A	2
LY9	2
FCRL3	2
MTERF1	2
HPSE	2
PRDM1	2
SLC15A3	2
OR5W2	2
MCM5	2
USP5	2
TSPAN1	2
SEPTIN10	2
PRPS1L1	2
MYOF	2
TBX21	2
BHLHE40	2
DENND11	2
SERINC1	2
C2orf78	2
MYH3	2
KRT85	2
ZNF592	2
LMBRD2	2
OR4K15	2
PHF10	2
CLDN6	2
PGBD2	2
FIGN	2
CRYBG2	2
ANXA3	2
TRIM37	2
ZNF280B	2
SOBP	2
CD163	2
FLT3	2
ITGA3	2
ASIC5	2
SLC9A1	2
TRIM55	2
PCDHB9	2
UGT2B11	2
SHANK3	2
ANLN	2
PER2	2
NAT2	2
CYBRD1	2
G2E3	2
RPL27	2
TRAF3IP2	2
ACVR1B	2
SLC26A2	2
TXNDC11	2
PCNX4	2
CHAF1B	2
SREBF2	2
APOH	2
UGT2A1	2
CCDC158	2
GPR45	2
SLC35G3	2
MYO18B	2
RDH11	2
SELENOP	2
KYNU	2
PSG3	2
OR10G4	2
WDR93	2
NRDC	2
SUV39H2	2
PCSK9	2
TEX13A	2
PGLYRP3	2
IL1RL2	2
PITPNM2	2
PRDM5	2
AKR1A1	2
FAM168A	2
PIGN	2
PPHLN1	2
PRPS2	2
MYO6	2
CRELD1	2
KRTAP4-1	2
RNF103	2
ADAM2	2
LIMS2	2
OR10AG1	2
TLE3	2
CHRNA4	2
OR7A10	2
PLSCR5	2
DIO2	2
CCDC91	2
RAB3GAP1	2
ALOXE3	2
GPR171	2
NCAPD2	2
NR1I3	2
RCC2	2
CPEB1	2
DHRS7C	2
SF3A3	2
XKR4	2
PENK	2
CABLES1	2
ACOT8	2
CDH19	2
CDK3	2
ZNF207	2
ADAM15	2
SEMA6D	2
VWA3A	2
ABL1	2
CFAP61	2
GJD2	2
SLC4A1AP	2
ATP2A2	2
TMTC4	2
ZNF701	2
RFX6	2
OGT	2
RAB6D	2
ZBTB5	2
CDR1	2
GPX4	2
KIAA1549	2
NSUN2	2
SLC44A2	2
LRR1	2
HADHA	2
GTSE1	2
RNMT	2
WDR36	2
MAP3K2	2
ZNF280C	2
HOXC8	2
TSPOAP1	2
MTMR8	2
TTLL1	2
ITSN1	2
MROH9	2
NBEA	2
ADGRD1	2
SLC4A7	2
EBNA1BP2	2
RTP5	2
MRPL14	2
KRT39	2
ETNK1	2
LINS1	2
PRELID1	2
PDE4DIP	2
SCLT1	2
AFAP1L1	2
KBTBD8	2
PDE3B	2
HHIPL2	2
AMER1	2
CACNA2D1	2
PNP	2
TLR4	2
ZNF226	2
PIWIL1	2
CTSW	2
HPS4	2
TXLNA	2
CHRNB1	2
TMOD1	2
FBXO11	2
EHMT2	2
SESTD1	2
CCDC88A	2
OTOP1	2
TAB2	2
DSG2	2
FARP2	2
AADACL4	2
THOC2	2
PILRA	2
ISOC1	2
ZNF600	2
SUPT7L	2
RNF115	2
NGEF	2
LRRC66	2
MAP3K6	2
AGK	2
AARS1	2
OR4K2	2
C16orf71	2
PRKACG	2
OTX1	2
MAP2	2
CBLN1	2
ZKSCAN3	2
TCP11	2
NES	2
API5	2
ZBTB1	2
USP35	2
GOLT1A	2
TPR	2
PRDM14	2
TCERG1	2
MUSK	2
RBP3	2
HAP1	2
PPFIA4	2
TSNARE1	2
TRA2B	2
ST6GAL2	2
TKFC	2
SPTAN1	2
OSBP2	2
NELFE	2
KIR2DL1	2
ARMCX5-GPRASP2	2
NSD2	2
AP5M1	2
ATPAF2	2
PBLD	2
TMEM63C	2
CCDC191	2
COL13A1	2
STAB1	2
XDH	2
ALDH1L1	2
SALL4	2
CIITA	2
ACACB	2
FAM76A	2
RAPH1	2
PLIN4	2
GLS2	2
SLC4A10	2
GRID1	2
CEP250	2
MYH13	2
GAREM1	2
EYA2	2
SIN3B	2
ZBTB39	2
ZNF320	2
KRT1	2
FCRL4	2
TICRR	2
MCM10	2
ZSWIM4	2
MAST3	2
PDLIM4	2
SYCP2	2
TFDP3	2
CYB5R4	2
CLYBL	2
ZNF831	2
DDX39B	2
PARD3	2
INSR	2
LMO4	2
WDR35	2
GPR158	2
SEC23A	2
CHTF18	2
CNTLN	2
MOB2	2
USP28	2
ACTL6A	2
EPHB6	2
SLC9A9	2
IL6ST	2
GAP43	2
WDR27	2
IFIT2	2
PLD5	2
MCF2	2
PHKA1	2
ZNF610	2
MT1H	2
ZNF770	2
GBGT1	2
TMEM130	2
JAKMIP2	2
HS3ST2	2
TRAF5	2
GIT2	2
SCFD2	2
TRPC7	2
RASSF3	2
TARS1	2
CAPN1	2
ADRB2	2
KATNIP	2
PES1	2
SH3BP2	2
TBC1D15	2
ZNF564	2
GCFC2	2
MTF1	2
GLI3	2
RRBP1	2
ITGA9	2
ZRANB1	2
TOB1	2
OR51Q1	2
ADAM30	2
COX19	2
ATG2B	2
ZNF608	2
VIL1	2
BIN2	2
KAT6B	2
PML	2
ZC3H11A	2
MTCH2	2
PIWIL2	2
GLI1	2
RTKN2	2
C1S	2
PGK1	2
STYXL2	2
TSC1	2
NDOR1	2
OR7G2	2
PPWD1	2
TIE1	2
NLRP1	2
DNAJC3	2
SEZ6	2
EIF4A2	2
SERPINB13	2
AP4B1	2
SERAC1	2
KCNA1	2
RP1L1	2
PTPRR	2
ZSCAN1	2
FBLN2	2
ITGA4	2
PPEF1	2
IL18RAP	2
ZNF276	2
SNX17	2
DMGDH	2
DENND1A	2
ZNF354A	2
OAS1	2
NUP88	2
NDST1	2
CLMN	2
ITM2B	2
MIDN	2
UPF1	2
PCDH11X	2
LRRTM1	2
ZNF180	2
SLC44A1	2
PIGO	2
GIMAP8	2
CYP11B2	2
PHYHIP	2
ZFP42	2
RNF4	2
CCDC150	2
GSAP	2
TMCC2	2
VPS45	2
GGT7	2
FADS2	2
TOP2A	2
WDR62	2
NFATC4	2
UBA6	2
FANCM	2
KIF2B	2
TMTC3	2
UGT1A8	2
PHF20L1	2
MFSD14A	2
PAH	2
CD300E	2
PTPRU	2
KCNQ1	2
NLE1	2
SLC18A1	2
TIAF1	2
RNF25	2
PTK2	2
CARMIL3	2
RNASE12	2
FUS	2
RRAGC	2
INPP5B	2
PNPLA6	2
MMS22L	2
F2R	2
ROCK2	2
COL2A1	2
PTH1R	2
SULT1A1	2
RIPK2	2
ABI2	2
ORC3	2
MAPK8IP1	2
CEP57L1	2
TBCCD1	2
PITPNM1	2
HVCN1	2
RDH16	2
MAU2	2
SF3B1	2
SEC16B	2
PBX2	2
PRKD2	2
SPART	2
NLRP14	2
PDE8A	2
RPL22	2
CFAP251	2
KRT13	2
BCAR3	2
HCK	2
FRYL	2
RAD51AP2	2
PCDHB15	2
SPTBN4	2
BUB1B	2
SORBS2	2
FTMT	2
B3GALT2	2
ARHGEF6	2
RPL30	2
ELOVL4	2
YTHDF2	2
CRYBG1	2
MMUT	2
OR2T33	2
C8orf37	2
CWC25	2
IBTK	2
DIAPH3	2
MACROH2A2	2
CLK1	2
CLCC1	2
CCNF	2
MIS18BP1	2
DPAGT1	2
HSPA4	2
RRP1B	2
BBS9	2
ADCY7	2
ABCG8	2
P2RX1	2
DHCR7	2
FTSJ3	2
KIAA1614	2
E2F8	2
STAP2	2
KCNJ3	2
BNC1	2
UGGT1	2
VCPIP1	2
RESF1	2
WDR5	2
SPIDR	2
CDSN	2
SPSB1	2
ZNF319	2
GALNT11	2
PLEKHA7	2
CLCN7	2
DBH	2
NBPF20	2
C12orf40	2
CHD8	2
SALL3	2
F8	2
SLC30A3	2
[truncated: 6,669 more rows]
